# Supplementary material for: Psoralea diturnerae and P. vanberkelae (Psoraleeae, Fabaceae): two new species restricted to the Core Cape Region of South Africa
Source: PhytoKeys. 2015 Jan 15;(44):97–107. doi: 10.3897/phytokeys.44.8999 (PMC4329393; doi:10.3897/phytokeys.44.8999)
Supplement: XML Treatment for Psoralea diturnerae [file phytokeys.44.8999-treatment1.xml]

<!DOCTYPE tp:taxon-treatment
  PUBLIC "-//TaxonX//DTD Taxonomic Treatment Publishing DTD v0 20100105//EN" "tax-treatment-NSO.dtd">
<tp:taxon-treatment xmlns:tp="http://www.plazi.org/taxpub"><tp:treatment-meta><kwd-group><label>Taxon classification</label><kwd><named-content content-type="kingdom">Plantae</named-content></kwd><kwd><named-content content-type="order">Fabales</named-content></kwd><kwd><named-content content-type="family">Fabaceae</named-content></kwd></kwd-group><mixed-citation publication-type="journal"><person-group><name><surname>Bello</surname><given-names>Abubakar</given-names></name><name><surname>Stirton</surname><given-names>Charles H.</given-names></name><name><surname>Chimphango</surname><given-names>Samson B.M.</given-names></name><name><surname>Muasya</surname><given-names>A. Muthama</given-names></name></person-group><article-title><italic><tp:taxon-name><tp:taxon-name-part taxon-name-part-type="genus">Psoralea</tp:taxon-name-part> <tp:taxon-name-part taxon-name-part-type="species">diturnerae</tp:taxon-name-part></tp:taxon-name></italic> and  <italic><tp:taxon-name><tp:taxon-name-part taxon-name-part-type="genus">P.</tp:taxon-name-part> <tp:taxon-name-part taxon-name-part-type="species">vanberkelae</tp:taxon-name-part></tp:taxon-name></italic> (<tp:taxon-name><tp:taxon-name-part taxon-name-part-type="tribe">Psoraleeae</tp:taxon-name-part></tp:taxon-name>, <tp:taxon-name><tp:taxon-name-part taxon-name-part-type="family">Fabaceae</tp:taxon-name-part></tp:taxon-name>): two new species restricted to the Core Cape Region of South Africa</article-title><source>PhytoKeys</source><day>15</day><month>1</month><year>2015</year><volume>2015</volume><issue>44</issue><fpage>97</fpage><lpage>107</lpage><pub-id pub-id-type="doi">10.3897/phytokeys.44.8999</pub-id></mixed-citation></tp:treatment-meta><tp:nomenclature><tp:taxon-name>
                        <tp:taxon-name-part taxon-name-part-type="genus">Psoralea</tp:taxon-name-part>
                        <tp:taxon-name-part taxon-name-part-type="species">diturnerae</tp:taxon-name-part>
                        <object-id xmlns:xlink="http://www.w3.org/1999/xlink" content-type="ipni" xlink:type="simple">urn:lsid:ipni.org:names:77144551-1</object-id>
                    </tp:taxon-name><tp:taxon-authority>A. Bello, C.H. Stirt. &amp; Muasya</tp:taxon-authority><tp:taxon-status xmlns:xlink="http://www.w3.org/1999/xlink" xlink:type="simple">sp. nov.</tp:taxon-status></tp:nomenclature><tp:treatment-sec sec-type="Note"><title>Note.</title><p>Similar to <italic><tp:taxon-name><tp:taxon-name-part taxon-name-part-type="genus">Psoralea</tp:taxon-name-part> <tp:taxon-name-part taxon-name-part-type="species">pinnata</tp:taxon-name-part></tp:taxon-name></italic> L., but differs in being a resprouter with massed short shoots from a woody rootstock (versus much-branched reseeder with single stem in <italic><tp:taxon-name><tp:taxon-name-part taxon-name-part-type="genus">Psoralea</tp:taxon-name-part> <tp:taxon-name-part taxon-name-part-type="species">pinnata</tp:taxon-name-part></tp:taxon-name></italic>); grooved 3-foliolate leaves (versus 7−9-foliolate); flowers 1−3 per axil (versus 1−6).</p></tp:treatment-sec><tp:treatment-sec sec-type="Type"><title>Type.</title><p>SOUTH AFRICA. Western Cape, Oudtshoorn (−3322), Northern foothills of Outeniqua mountains, Camferskloof (–CD), <named-content xmlns:xlink="http://www.w3.org/1999/xlink" content-type="dwc:verbatimCoordinates" xlink:type="simple">33°50'42.20"S, 22°25'8.93"E</named-content>, 14 February 2014, <italic>A. Bello, A.M. Muasya, &amp; C.H. Stirton 41</italic> (holotype: BOL!; isotypes: K!, NBG!, PRE!).</p></tp:treatment-sec><tp:treatment-sec sec-type="Description"><title>Description.</title><!--PageBreak--><p><italic>Habit</italic> an erect shrub up to 2 m tall, resprouter. <italic>Stems</italic> 1–3, bare with bursts of seasonal shoots in upper parts, with wide internodes; brown, covered in white storied lenticels; young seasonal shoots green, glabrous, glandular; flowering shoots produced seasonally on old stems, leafy along their entire length; plants also produce numerous sterile “water” shoots up to 1 m tall giving the plant an untidy restioid appearance. <italic>Leaves</italic> 3-foliolate at the base of each seasonal shoot, reducing to 1-foliolate thereafter, glabrous; leaf size variable, larger on water shoots from the rootstock (30–45 mm long, 30–40 mm wide); petiole 2–3 mm long; terminal leaflet of flowering shoots longest (20–40 mm long), basal pair (25–35 mm long), all 1.0–1.3 mm wide; glabrous, dark green; grooved, apex acuminate, base rounded; stipules 2–3 mm long, fused for half their length to the petiole, rigid, triangular, semi-patent, those on water shoots are longer, green and arching, rapidly senescent on flowering shoots. <italic>Inflorescences</italic> axillary along the length of seasonal shoots; flowers 1−3 per axil; peduncles absent or &lt;1 mm long, terminated by a tri-toothed cupulum; cupulum lower tooth longest, acuminate, upper two teeth fused for half their length, yellowish, rapidly senescent, 1.0–1.2 mm long; pedicels 1–2 mm long <italic>Flowers</italic> 10–12 mm long, mauve to purple and white, borne 1–3 in leaf axils along seasonal flowering shoots. <italic>Calyx</italic> 5–6 mm long, 4 mm wide, pale green; tube 4 mm long, glabrous, ribbed; teeth triangular, equal, shorter than the tube, 2 mm long, carinal tooth cucullate at apex; glandular, margins ciliate with black hairs, inner face of teeth densely black-haired. <italic>Standard petal</italic> broadly elliptic to broadly ovate, 9–10 mm long, 8–10 mm wide; claw 2–3 mm long; mauve to purple, nectar “guide” situated above the strongly developed free appendages above the apex of the claw and comprised of a basal white area from which emerges a trifid purple flash that bleeds off into purple veins. <italic>Wing petals</italic> 9–11 mm long, 4 mm wide; claw 3 mm long; locked into keel indentation but not fused with it; longer than the keel; petal sculpturing present, upper basal, comprising 7–8 transcostal parallel lamellae. <italic>Keel</italic> 6 mm long, 3 mm wide; claw 5 mm long; apex dark purple. <italic>Androecium</italic> 9 mm long; tenth stamen free; sheath split adaxially, fenestrate; nectarial ring present, 0.5 mm high. <italic>Pistil</italic> 9 mm long; ovary 1.5 mm long, stipitate, glabrous but sparsely covered near distal end in curved stalked glands; ovules 1; style thickened at point of flexure, height of curvature 2 mm; stigma erect, penicillate. <italic>Fruits</italic> unknown. <italic>Seeds</italic> unknown (Fig. <xref ref-type="fig" rid="F1">1</xref>, Plate <xref ref-type="fig" rid="F2">1</xref>).</p></tp:treatment-sec><tp:treatment-sec sec-type="Habitat"><title>Habitat.</title><p>This species occurs in a small area of arid fynbos on the acidic lithosol soils (Glenrosa and Mispah forms) of North Outeniqua Sandstone Fynbos vegetation <!--PageBreak-->(FFs 18; <xref ref-type="bibr" rid="B5">Rebelo et al. 2006</xref>). The plant grows along streams or near water in the valley bottom, but is also found higher up the lower slopes along seepages.</p></tp:treatment-sec><tp:treatment-sec sec-type="Flowering time"><title>Flowering time.</title><p>December to February.</p></tp:treatment-sec><tp:treatment-sec sec-type="Altitude"><title>Altitude.</title><p>Known from 620–667 m.</p></tp:treatment-sec><tp:treatment-sec sec-type="Distribution"><title>Distribution.</title><p><italic><tp:taxon-name><tp:taxon-name-part taxon-name-part-type="genus">Psoralea</tp:taxon-name-part> <tp:taxon-name-part taxon-name-part-type="species">diturnerae</tp:taxon-name-part></tp:taxon-name></italic> is narrowly endemic to the northern slopes of the Outeniqua mountains in the Camferskloof area, George, Western Cape Province of South Africa (Fig. <xref ref-type="fig" rid="F5">3</xref>). Unlike other species of <italic><tp:taxon-name><tp:taxon-name-part taxon-name-part-type="genus">Psoralea</tp:taxon-name-part></tp:taxon-name></italic> (e.g. <italic><tp:taxon-name><tp:taxon-name-part taxon-name-part-type="genus">Psoralea</tp:taxon-name-part> <tp:taxon-name-part taxon-name-part-type="species">odoratissima</tp:taxon-name-part></tp:taxon-name></italic> Jacq., <italic><tp:taxon-name><tp:taxon-name-part taxon-name-part-type="genus">Psoralea</tp:taxon-name-part> <tp:taxon-name-part taxon-name-part-type="species">pinnata</tp:taxon-name-part></tp:taxon-name></italic> L., and <italic><tp:taxon-name><tp:taxon-name-part taxon-name-part-type="genus">Psoralea</tp:taxon-name-part> <tp:taxon-name-part taxon-name-part-type="species">speciosa</tp:taxon-name-part></tp:taxon-name></italic> Eckl. &amp; Zeyh.) that are colonial, this species is occasional in the landscape across a wider area.</p></tp:treatment-sec><tp:treatment-sec sec-type="Etymology"><title>Etymology.</title><p>The specific epithet <italic>diturnerae</italic> honours Ms. Di Turner, ispotter (<ext-link xmlns:xlink="http://www.w3.org/1999/xlink" ext-link-type="uri" xlink:href="http://www.ispot.org.za/user/10170" xlink:type="simple">http://www.ispot.org.za/user/10170</ext-link>), the leader of the Outramps group of the Custodians of Rare and Endangered Wild flowers (C.R.E.W., South Africa) and her merry band of walkers who brought this species to our attention and sent us reference material and photographs. Her energy and drive has made her group the most active C.R.E.W. group in South Africa.</p></tp:treatment-sec><tp:treatment-sec sec-type="Conservation status"><title>Conservation status.</title><!--PageBreak--><p><italic><tp:taxon-name><tp:taxon-name-part taxon-name-part-type="genus">Psoralea</tp:taxon-name-part> <tp:taxon-name-part taxon-name-part-type="species">diturnerae</tp:taxon-name-part></tp:taxon-name></italic> is very rare and has only been found in the Camferskloof area on the northern slopes of Outeniqua mountains. So far only eight live individuals have been recorded in its habitat which is in a privately protected area but under possible threat from the nearby alien pine plantations. It is, however, possible that other individuals will emerge after the next fire as the plants we saw were old and leggy. Further surveys are being planned to find more individuals. We therefore assess this species to be Vulnerable under the South African Red List categories and criteria (VU D2, <xref ref-type="bibr" rid="B11">von Staden et al. 2009</xref>, IUCN 3.1, <xref ref-type="bibr" rid="B2">2012a</xref>, <xref ref-type="bibr" rid="B3">2012b</xref>).</p></tp:treatment-sec><tp:treatment-sec sec-type="Discussion"><title>Discussion.</title><p><italic><tp:taxon-name><tp:taxon-name-part taxon-name-part-type="genus">Psoralea</tp:taxon-name-part> <tp:taxon-name-part taxon-name-part-type="species">diturnerae</tp:taxon-name-part></tp:taxon-name></italic> is a recent discovery and is part of the <italic><tp:taxon-name><tp:taxon-name-part taxon-name-part-type="genus">Psoralea</tp:taxon-name-part> <tp:taxon-name-part taxon-name-part-type="species">pinnata</tp:taxon-name-part></tp:taxon-name></italic> complex. It is a suffrutex with a restioid appearance of massed short shoots arising from a woody rootstock and from which emerge 1–3 long shoots that branch in their upper parts. It also has grooved 3-foliolate clasping glabrous needle-like leaves with the terminal leaflet longest. It bears rigid, triangular, semi-patent, rapidly senescent stipules, 1–3-flowered axillary inflorescences produced for long lengths of the flowering shoot and a white to purple standard petal with a white trifid central flash above the strongly developed auricles. It can also be recognised by its glabrous pale green calyx with purple flushes. <italic><tp:taxon-name><tp:taxon-name-part taxon-name-part-type="genus">Psoralea</tp:taxon-name-part> <tp:taxon-name-part taxon-name-part-type="species">pinnata</tp:taxon-name-part></tp:taxon-name></italic> by contrast is a much-branched reseeding shrub to small tree up to 5 m tall with 7–9-foliolate linear, villoso-pubescent spreading leaves with the terminal leaflet shortest; has subulate recurved persistent stipules that become woody when leaves are shed, pale mauve or pale blue flowers borne along flowering shoots in pseudo-inflorescences, hidden within the subtending leaves, and the yellowish green, white (mostly) and black-haired calyces (Table <xref ref-type="table" rid="T1">1</xref>). The species are allopatric.</p></tp:treatment-sec><tp:treatment-sec sec-type="Additional specimens examined"><title>Additional specimens examined.</title><p>Camferskloof, northern slopes of the Outeniqua Mountains, <named-content xmlns:xlink="http://www.w3.org/1999/xlink" content-type="dwc:verbatimCoordinates" xlink:type="simple">33°50'56.9"S, 22°24'54.7"E</named-content> (3322CD), Sandstone Fynbos, 622 m, 14 February 2014, <italic>A. Bello, C.H. Stirton &amp; A.M. Muasya 43</italic> (BOL).</p><p>Camferskloof, northern slopes of the Outeniqua Mountains, <named-content xmlns:xlink="http://www.w3.org/1999/xlink" content-type="dwc:verbatimCoordinates" xlink:type="simple">33°51'07.2"S, 22°25'04.7"E</named-content> (3322CD), Sandstone Fynbos, 667 m, 23 January 2013, <italic>Nicky van Berkel 1120</italic> (BOL).</p><fig id="F1" position="float" orientation="portrait"><label>Figure 1.</label><caption><p><italic><tp:taxon-name><tp:taxon-name-part taxon-name-part-type="genus">Psoralea</tp:taxon-name-part> <tp:taxon-name-part taxon-name-part-type="species">diturnerae</tp:taxon-name-part></tp:taxon-name></italic> A. Bello, C.H. Stirt. &amp; Muasya <bold>A</bold> flowering branch <bold>B</bold> leaf <bold>C</bold> transverse section of the leaflets <bold>D</bold> flower side view <bold>E</bold> standard petal <bold>F</bold> wing petal <bold>G</bold> keel petal <bold>H</bold> androecium <bold>I</bold> gynoecium showing the stigma <bold>J</bold> outer surface of calyx opened out <bold>K</bold> trifid cupulum <bold>L</bold> bud. Scale bars: <bold>A, B</bold>=1 cm; <bold>D–K</bold>=1 mm. Line drawing by Abubakar Bello from voucher <italic>A. Bello, C.H. Stirton &amp; A.M. Muasya 41</italic> (BOL).</p></caption><graphic xmlns:xlink="http://www.w3.org/1999/xlink" xlink:href="phytokeys-044-097-g001.jpg" position="float" orientation="portrait" xlink:type="simple" id="oo_36980.jpg"/></fig><fig id="F2" position="float" orientation="portrait"><label>Plate 1.</label><caption><p><italic><tp:taxon-name><tp:taxon-name-part taxon-name-part-type="genus">Psoralea</tp:taxon-name-part> <tp:taxon-name-part taxon-name-part-type="species">diturnerae</tp:taxon-name-part></tp:taxon-name></italic> A. Bello, C.H. Stirt. &amp; Muasya <bold>A</bold> front view of flower <bold>B</bold> side view of flower <bold>C</bold> apex of flowering shoot <bold>D</bold> seasonal flowering shoot <bold>E</bold> habit with C.H. Stirton <bold>F</bold> leaf <bold>G</bold> short flowering shoot. Photographs Nicky van Berkel (<bold>A−C, F &amp; G</bold>), Abubakar Bello (<bold>D</bold>) and Sandra Falanga (<bold>E</bold>). Voucher <italic>A. Bello, A.M. Muasya &amp; C.H. Stirton 41</italic> (BOL).</p></caption><graphic xmlns:xlink="http://www.w3.org/1999/xlink" xlink:href="phytokeys-044-097-g002.jpg" position="float" orientation="portrait" xlink:type="simple" id="oo_36981.jpg"/></fig></tp:treatment-sec><tp:treatment-sec><!--Section generated to contain objects referenced in tp:taxon-treatment.--><fig id="F5" position="float" orientation="portrait"><label>Figure 3.</label><caption><p>Distribution of <italic><tp:taxon-name><tp:taxon-name-part taxon-name-part-type="genus">Psoralea</tp:taxon-name-part> <tp:taxon-name-part taxon-name-part-type="species">pinnata</tp:taxon-name-part></tp:taxon-name></italic> (circles), <italic><tp:taxon-name><tp:taxon-name-part taxon-name-part-type="genus">Psoralea</tp:taxon-name-part> <tp:taxon-name-part taxon-name-part-type="species">diturnerae</tp:taxon-name-part></tp:taxon-name></italic> (triangles) and <italic><tp:taxon-name><tp:taxon-name-part taxon-name-part-type="genus">Psoralea</tp:taxon-name-part> <tp:taxon-name-part taxon-name-part-type="species">vanberkelae</tp:taxon-name-part></tp:taxon-name></italic> (squares). The top right map of Africa shows the position of the Core Cape Region (blue) in South Africa (grey).</p></caption><graphic xmlns:xlink="http://www.w3.org/1999/xlink" xlink:href="phytokeys-044-097-g005.jpg" position="float" orientation="portrait" xlink:type="simple" id="oo_36984.jpg"/></fig><table-wrap id="T1" position="float" orientation="portrait"><label>Table 1.</label><caption><p>Some diagnostic characters distinguishing the two new species from <italic><tp:taxon-name><tp:taxon-name-part taxon-name-part-type="genus">Psoralea</tp:taxon-name-part> <tp:taxon-name-part taxon-name-part-type="species">pinnata</tp:taxon-name-part></tp:taxon-name></italic>.</p></caption><table rules="all"><tbody><tr><th rowspan="1" colspan="1">S/No</th><th rowspan="1" colspan="1">Characteristics</th><th rowspan="1" colspan="1"><italic><tp:taxon-name><tp:taxon-name-part taxon-name-part-type="genus">Psoralea</tp:taxon-name-part> <tp:taxon-name-part taxon-name-part-type="species">pinnata</tp:taxon-name-part></tp:taxon-name></italic></th><th rowspan="1" colspan="1"><italic><tp:taxon-name><tp:taxon-name-part taxon-name-part-type="genus">Psoralea</tp:taxon-name-part> <tp:taxon-name-part taxon-name-part-type="species">diturnerae</tp:taxon-name-part></tp:taxon-name></italic></th><th rowspan="1" colspan="1"><italic><tp:taxon-name><tp:taxon-name-part taxon-name-part-type="genus">Psoralea</tp:taxon-name-part> <tp:taxon-name-part taxon-name-part-type="species">vanberkelae</tp:taxon-name-part></tp:taxon-name></italic></th></tr><tr><td rowspan="1" colspan="1">1</td><td rowspan="1" colspan="1">Habit</td><td rowspan="1" colspan="1">tall shrub to 5 m</td><td rowspan="1" colspan="1">small shrub to 2 m</td><td rowspan="1" colspan="1">shrub, less than 1 m</td></tr><tr><td rowspan="1" colspan="1">2</td><td rowspan="1" colspan="1">Regeneration strategy</td><td rowspan="1" colspan="1">reseeder</td><td rowspan="1" colspan="1">resprouter</td><td rowspan="1" colspan="1">resprouter</td></tr><tr><td rowspan="1" colspan="1">3</td><td rowspan="1" colspan="1">Appearance</td><td rowspan="1" colspan="1">erect, multi-branched in upper parts</td><td rowspan="1" colspan="1">erect, less branched in upper parts with numerous sterile short basal shoots</td><td rowspan="1" colspan="1">sprawling and mounding, multi-branched</td></tr><tr><td rowspan="1" colspan="1">4</td><td rowspan="1" colspan="1">Leaves</td><td rowspan="1" colspan="1">7−9-foliolate, 20–45 mm long</td><td rowspan="1" colspan="1">1−3-foliolate, 30–45 mm long</td><td rowspan="1" colspan="1">5-foliolate, 9–11 mm long</td></tr><tr><td rowspan="1" colspan="1">5</td><td rowspan="1" colspan="1">Inflorescence</td><td rowspan="1" colspan="1">flowers 1−6 per axil, pale mauve or pale blue, 14−18 mm long, hidden within the subtending leaflets</td><td rowspan="1" colspan="1">flowers 1−3 per axil, mauve to purple and white, 10−12 mm long, exposed within the subtending leaflets</td><td rowspan="1" colspan="1">flowers solitary per axil, pale to intense mauve to blue, 10−11 mm long, exposed above the subtending leaflets</td></tr><tr><td rowspan="1" colspan="1">6</td><td rowspan="1" colspan="1">Calyx</td><td rowspan="1" colspan="1">8−9 mm long, yellowish green</td><td rowspan="1" colspan="1">5−6 mm long, pale green</td><td rowspan="1" colspan="1">6 mm long, pale green</td></tr><tr><td rowspan="1" colspan="1">7</td><td rowspan="1" colspan="1">Cupulum</td><td rowspan="1" colspan="1">trifid, lobes equal, overlapping the calyx</td><td rowspan="1" colspan="1">trifid, lobes unequal, free from the calyx</td><td rowspan="1" colspan="1">trifid, lobes equal, free from the calyx</td></tr></tbody></table></table-wrap></tp:treatment-sec><ref-list><ref id="B5"><mixed-citation xmlns:xlink="http://www.w3.org/1999/xlink" xlink:type="simple"><person-group><name name-style="western"><surname>Rebelo</surname><given-names>AG</given-names></name><name name-style="western"><surname>Boucher</surname><given-names>C</given-names></name><name name-style="western"><surname>Helme</surname><given-names>N</given-names></name><name name-style="western"><surname>Mucina</surname><given-names>L</given-names></name><name name-style="western"><surname>Rutherford</surname><given-names>MC</given-names></name></person-group> (<year>2006</year>) In: <person-group><name name-style="western"><surname>Mucina</surname><given-names>L</given-names></name><name name-style="western"><surname>Rutherford</surname><given-names>MC</given-names></name></person-group> (<role>Eds</role>) <source>Vegetation map of South Africa, Lesotho and Swaziland, Strelitzia 19.</source><publisher-name>South African National Biodiversity Institute</publisher-name>, <publisher-loc>Pretoria</publisher-loc>.</mixed-citation></ref><ref id="B11"><mixed-citation xmlns:xlink="http://www.w3.org/1999/xlink" xlink:type="simple"><person-group><name name-style="western"><surname>von Staden</surname><given-names>L</given-names></name><name name-style="western"><surname>Raimondo</surname><given-names>D</given-names></name><name name-style="western"><surname>Foden</surname><given-names>W</given-names></name></person-group> (<year>2009</year>) <article-title>Approach to Red List Assessments.</article-title> In: <person-group><name name-style="western"><surname>Raimondo</surname><given-names>D</given-names></name><name name-style="western"><surname>von Staden</surname><given-names>L</given-names></name><name name-style="western"><surname>Foden</surname><given-names>W</given-names></name><name name-style="western"><surname>Victor</surname><given-names>JE</given-names></name><name name-style="western"><surname>Helme</surname><given-names>NA</given-names></name><name name-style="western"><surname>Turner</surname><given-names>RC</given-names></name><name name-style="western"><surname>Kamundi</surname><given-names>DA</given-names></name><name name-style="western"><surname>Manyama</surname><given-names>PA</given-names></name></person-group> (<role>Eds</role>) <issue-title>Red List of South African Plants.</issue-title><source>South African National Biodiversity Institute, Pretoria</source>,  <fpage>6</fpage>–<lpage>18</lpage>.</mixed-citation></ref><ref id="B2"><mixed-citation xmlns:xlink="http://www.w3.org/1999/xlink" xlink:type="simple"><institution xlink:type="simple">IUCN</institution> (<year>2012a</year>) <source>Guidelines for application of IUCN Red List Criteria at Regional and National Levels: Version 4.0.</source><publisher-name>IUCN</publisher-name>, <publisher-loc>Gland, Switzerland and Cambridge</publisher-loc>.</mixed-citation></ref><ref id="B3"><mixed-citation xmlns:xlink="http://www.w3.org/1999/xlink" xlink:type="simple"><institution xlink:type="simple">IUCN</institution> (<year>2012b</year>) <source>IUCN Red list Categories and Criteria: Version 3.1 (second ed.).</source><publisher-name>IUCN</publisher-name>, <publisher-loc>Gland, Switzerland and Cambridge</publisher-loc>.</mixed-citation></ref></ref-list></tp:taxon-treatment>
