# Supplementary material for: Psoralea diturnerae and P. vanberkelae (Psoraleeae, Fabaceae): two new species restricted to the Core Cape Region of South Africa
Source: PhytoKeys. 2015 Jan 15;(44):97–107. doi: 10.3897/phytokeys.44.8999 (PMC4329393; doi:10.3897/phytokeys.44.8999)
Supplement: XML Treatment for Psoralea vanberkelae [file phytokeys.44.8999-treatment2.xml]

<!DOCTYPE tp:taxon-treatment
  PUBLIC "-//TaxonX//DTD Taxonomic Treatment Publishing DTD v0 20100105//EN" "tax-treatment-NSO.dtd">
<tp:taxon-treatment xmlns:tp="http://www.plazi.org/taxpub"><tp:treatment-meta><kwd-group><label>Taxon classification</label><kwd><named-content content-type="kingdom">Plantae</named-content></kwd><kwd><named-content content-type="order">Fabales</named-content></kwd><kwd><named-content content-type="family">Fabaceae</named-content></kwd></kwd-group><mixed-citation publication-type="journal"><person-group><name><surname>Bello</surname><given-names>Abubakar</given-names></name><name><surname>Stirton</surname><given-names>Charles H.</given-names></name><name><surname>Chimphango</surname><given-names>Samson B.M.</given-names></name><name><surname>Muasya</surname><given-names>A. Muthama</given-names></name></person-group><article-title><italic><tp:taxon-name><tp:taxon-name-part taxon-name-part-type="genus">Psoralea</tp:taxon-name-part> <tp:taxon-name-part taxon-name-part-type="species">diturnerae</tp:taxon-name-part></tp:taxon-name></italic> and  <italic><tp:taxon-name><tp:taxon-name-part taxon-name-part-type="genus">P.</tp:taxon-name-part> <tp:taxon-name-part taxon-name-part-type="species">vanberkelae</tp:taxon-name-part></tp:taxon-name></italic> (<tp:taxon-name><tp:taxon-name-part taxon-name-part-type="tribe">Psoraleeae</tp:taxon-name-part></tp:taxon-name>, <tp:taxon-name><tp:taxon-name-part taxon-name-part-type="family">Fabaceae</tp:taxon-name-part></tp:taxon-name>): two new species restricted to the Core Cape Region of South Africa</article-title><source>PhytoKeys</source><day>15</day><month>1</month><year>2015</year><volume>2015</volume><issue>44</issue><fpage>97</fpage><lpage>107</lpage><pub-id pub-id-type="doi">10.3897/phytokeys.44.8999</pub-id></mixed-citation></tp:treatment-meta><tp:nomenclature><tp:taxon-name>
                        <tp:taxon-name-part taxon-name-part-type="genus">Psoralea</tp:taxon-name-part>
                        <tp:taxon-name-part taxon-name-part-type="species">vanberkelae</tp:taxon-name-part>
                        <object-id xmlns:xlink="http://www.w3.org/1999/xlink" content-type="ipni" xlink:type="simple">urn:lsid:ipni.org:names:77144552-1</object-id>
                    </tp:taxon-name><tp:taxon-authority>C.H. Stirt., A. Bello &amp; Muasya</tp:taxon-authority><tp:taxon-status xmlns:xlink="http://www.w3.org/1999/xlink" xlink:type="simple">sp. nov.</tp:taxon-status></tp:nomenclature><tp:treatment-sec sec-type="Note"><title>Note.</title><p>Similar to <italic><tp:taxon-name><tp:taxon-name-part taxon-name-part-type="genus">Psoralea</tp:taxon-name-part> <tp:taxon-name-part taxon-name-part-type="species">pinnata</tp:taxon-name-part></tp:taxon-name></italic> L., but differs in being a short (less than 1 m) resprouter with sprawling and mounding habit (versus tall reseeder to 5 m with single stem in <italic><tp:taxon-name><tp:taxon-name-part taxon-name-part-type="genus">Psoralea</tp:taxon-name-part> <tp:taxon-name-part taxon-name-part-type="species">pinnata</tp:taxon-name-part></tp:taxon-name></italic>); short 5-foliolate leaves (versus 7−9-foliolate); flowers solitary per axil (versus 1−6).</p></tp:treatment-sec><tp:treatment-sec sec-type="Type"><title>Type.</title><p>SOUTH AFRICA. Western Cape, Knysna (−3423), Robberg Coastal Corridor, Fynbos Private Nature Reserve (–AB), <named-content xmlns:xlink="http://www.w3.org/1999/xlink" content-type="dwc:verbatimCoordinates" xlink:type="simple">34°05'51.72"S, 23°17'5.82"E</named-content>, 134 m, 18 October 2013, <italic>N. van Berkel 1118</italic> (holotype: BOL!; isotypes: GRA!, K!, NBG!, SCHG!, PRE!).</p></tp:treatment-sec><tp:treatment-sec sec-type="Description"><title>Description.</title><!--PageBreak--><p><!--PageBreak--><italic>Habit</italic> a small sprawling and mounding shrub to 60 cm tall and up to 1.5 m wide, resprouter. <italic>Stems</italic> 1–10, branching in upper parts of stems; branches erect, rough, grey, mostly bare except for upper parts; young seasonal shoots rough, blackish, hairy. <italic>Leaves</italic> 9 mm long, 10 mm wide, pinnately 5-foliolate, linear oblong, petiolate, fleshy, basal leaves of seasonal shoots smallest, patent to semi-erect, surface bumpy, glabrous; glands raised, hyaline but drying reddish brown to black, rachis grooved; basal leaflet pair 10 mm long, 0.5 mm wide, equal to or slightly shorter than terminal leaflet; terminal leaflet 10−11 mm long, 0.5 mm wide, flat on adaxial surface with a distinct furrow; stipules 2 mm long, 1 mm wide, straight, fused, joined by a bridge of tissue, glabrescent, teeth broadly triangular, apex acute, fleshy, persistent, becoming prominent and woody when leaves are shed, hairy, hairs short and stubby, covered densely with large raised glands. <italic>Inflorescences</italic> axillary in upper nodes of short seasonal shoots; peduncle short, 2 mm long, hairy; peduncle bracts paired, minute; cupulum 1 mm long, pale green, trifid, shortly triangular, lobes equal, black-haired, covered in large glands, drying reddish brown; pedicel 2 mm long. <italic>Flowers</italic> 10−11 mm long, pale to intense mauve to blue, borne solitary per axil. <italic>Calyx</italic> 6 mm long, 4 mm wide; tube 4 mm long, ribbed; teeth equal, shorter than tube, 2 mm long, pale green, sparsely covered in small black flat hairs and densely encrusted with mixed sized glands on outside; margins of teeth densely black ciliate, inside of teeth densely stubby black-haired; vexillar teeth scarcely fused above tube. <italic>Standard petal</italic> 9−10 mm long, 7−8 mm wide; claw 2−3 mm long, flattened, erect; very broadly ovate, reflexed to 90 degrees, apex rounded; mauve but dark purple in central area above the M-shaped white nectar “guide”, venation purple; callosities above the claw absent. <italic>Wing petals</italic> 6−7 mm long, 3−4 mm wide; claw 4−5 mm long; longer than keel petals, strongly folded once along middle, slightly billowy near apex, held parallel to keel, strongly auriculate; sculpturing present, upper basal comprised of 4−5 transcostal lamellae. <italic>Keel</italic> 5−6 mm long, 3−4 mm wide; claw up to 5 mm long. <italic>Androecium</italic> 7 mm long; tenth stamen free; sheath split abaxially, fenestrate; nectarial ring present, 0.3 mm high. <italic>Pistil</italic> 7 mm long; ovary 2 mm long, stipitate, glabrous but sparsely covered in curved stalked glands across sides; ovules 1; stigma penicillate. <italic>Fruits</italic> 1, 5 mm long, 3 mm wide, papery, rugose, reticulate, brown. <italic>Seeds</italic> 4 mm long, 2.5 mm wide, oblong-elliptic, khaki with black mottles and flecks, hilum central (Fig. <xref ref-type="fig" rid="F3">2</xref>, Plate <xref ref-type="fig" rid="F4">2</xref>).</p><!--PageBreak--></tp:treatment-sec><tp:treatment-sec sec-type="Habitat"><title>Habitat.</title><p>Endemic to South Outeniqua Sandstone Fynbos (FFs19, <xref ref-type="bibr" rid="B5">Rebelo et al. 2006</xref>). The vegetation type is a mixture of Eastern Fynbos and Renosterveld. It grows in full sun on sandy soils over Peninsula formation quartzite on a gentle slope. The area was subjected to a controlled burn in April 2008, so plants are becoming old and starting to die back.</p></tp:treatment-sec><tp:treatment-sec sec-type="Flowering time"><title>Flowering time.</title><p>August to November.</p></tp:treatment-sec><tp:treatment-sec sec-type="Altitude"><title>Altitude.</title><p>70−150 m.</p></tp:treatment-sec><tp:treatment-sec sec-type="Distribution"><title>Distribution.</title><p><italic><tp:taxon-name><tp:taxon-name-part taxon-name-part-type="genus">Psoralea</tp:taxon-name-part> <tp:taxon-name-part taxon-name-part-type="species">vanberkelae</tp:taxon-name-part></tp:taxon-name></italic> is a narrow endemic. It is known from some hundreds of individuals in an area of 500 × 500 m along the George to Knysna coastal stretch of the Indian Ocean and also from Cairnbrogie (Nicky van Berkel pers. comm., photographs) all in Western Cape Province of South Africa (Fig. <xref ref-type="fig" rid="F5">3</xref>).</p></tp:treatment-sec><tp:treatment-sec sec-type="Etymology"><title>Etymology.</title><p>The specific epithet <italic>vanberkelae</italic> honours Ms. Nicky van Berkel, a C.R.E.W. volunteer and iSpotter (“Nicky”; <ext-link xmlns:xlink="http://www.w3.org/1999/xlink" ext-link-type="uri" xlink:href="http://www.ispot.org.za/user/10095" xlink:type="simple">http://www.ispot.org.za/user/10095</ext-link>), who brought this species to our attention and sent us reference material and photographs. Like many plant enthusiasts from C.R.E.W. she plays a valuable role in establishing the conservation status of plants in her area. The plant is a beautiful flagship species for a very threatened habitat.</p></tp:treatment-sec><tp:treatment-sec sec-type="Conservation status"><title>Conservation status.</title><!--PageBreak--><p><italic><tp:taxon-name><tp:taxon-name-part taxon-name-part-type="genus">Psoralea</tp:taxon-name-part> <tp:taxon-name-part taxon-name-part-type="species">vanberkelae</tp:taxon-name-part></tp:taxon-name></italic> is locally abundant in its habitat and the main population is protected by private ownership (Fynbos Private Nature Reserve). It is, however, restricted by a narrow range of distribution (area less than 20 km<sup>2</sup>). The coastal stretches where the plants occur are all on private land with limited access. The cliff edges rise sharply from the sea and their escarpments are not easy to access. We therefore assess this species to be Vulnerable under the South African Red List categories and criteria (VU D2, <xref ref-type="bibr" rid="B11">von Staden et al. 2009</xref>, IUCN 3.1, <xref ref-type="bibr" rid="B2">2012a</xref>, <xref ref-type="bibr" rid="B3">2012b</xref>).</p></tp:treatment-sec><tp:treatment-sec sec-type="Discussion"><title>Discussion.</title><p><italic><tp:taxon-name><tp:taxon-name-part taxon-name-part-type="genus">Psoralea</tp:taxon-name-part> <tp:taxon-name-part taxon-name-part-type="species">vanberkelae</tp:taxon-name-part></tp:taxon-name></italic> is a recent discovery and is part of the <italic><tp:taxon-name><tp:taxon-name-part taxon-name-part-type="genus">Psoralea</tp:taxon-name-part> <tp:taxon-name-part taxon-name-part-type="species">pinnata</tp:taxon-name-part></tp:taxon-name></italic> complex. It is a small, colonial, resprouting, sprawling and mounding shrub to 60 cm tall and up to 1.5 m wide. It has clasping, tightly packed, 10–11 mm long leaves on short shoots. It also has glabrous leaflets with large round impressed glands. Its terminal leaflet is in most cases longest. It has pale to intense mauve to blue flowers borne at the end of short flowering shoots in pseudo-inflorescences and held above the subtending leaves. <italic><tp:taxon-name><tp:taxon-name-part taxon-name-part-type="genus">Psoralea</tp:taxon-name-part> <tp:taxon-name-part taxon-name-part-type="species">pinnata</tp:taxon-name-part></tp:taxon-name></italic> on the other hand is a taller much-branched reseeding shrub to small tree up to 5 m tall with 7–9-foliolate linear, 20–45 mm long, villoso-pubescent spreading leaves with the terminal leaflet shortest (Table <xref ref-type="table" rid="T1">1</xref>).</p></tp:treatment-sec><tp:treatment-sec sec-type="Additional specimens examined"><title>Additional specimens examined.</title><p>Robberg Coastal Corridor, Fynbos Private Nature Reserve Section, Knysna, <named-content xmlns:xlink="http://www.w3.org/1999/xlink" content-type="dwc:verbatimCoordinates" xlink:type="simple">34°05'53.84"S, 23°17'4.56"E</named-content> (3423AB), South Outeniqua Sandstone Fynbos, 134 m, 14 February 2014, <italic>A. Bello, C.H. Stirton &amp; A.M. Muasya 53</italic> (BOL).</p><table-wrap id="T1" position="float" orientation="portrait"><label>Table 1.</label><caption><p>Some diagnostic characters distinguishing the two new species from <italic><tp:taxon-name><tp:taxon-name-part taxon-name-part-type="genus">Psoralea</tp:taxon-name-part> <tp:taxon-name-part taxon-name-part-type="species">pinnata</tp:taxon-name-part></tp:taxon-name></italic>.</p></caption><table rules="all"><tbody><tr><th rowspan="1" colspan="1">S/No</th><th rowspan="1" colspan="1">Characteristics</th><th rowspan="1" colspan="1"><italic><tp:taxon-name><tp:taxon-name-part taxon-name-part-type="genus">Psoralea</tp:taxon-name-part> <tp:taxon-name-part taxon-name-part-type="species">pinnata</tp:taxon-name-part></tp:taxon-name></italic></th><th rowspan="1" colspan="1"><italic><tp:taxon-name><tp:taxon-name-part taxon-name-part-type="genus">Psoralea</tp:taxon-name-part> <tp:taxon-name-part taxon-name-part-type="species">diturnerae</tp:taxon-name-part></tp:taxon-name></italic></th><th rowspan="1" colspan="1"><italic><tp:taxon-name><tp:taxon-name-part taxon-name-part-type="genus">Psoralea</tp:taxon-name-part> <tp:taxon-name-part taxon-name-part-type="species">vanberkelae</tp:taxon-name-part></tp:taxon-name></italic></th></tr><tr><td rowspan="1" colspan="1">1</td><td rowspan="1" colspan="1">Habit</td><td rowspan="1" colspan="1">tall shrub to 5 m</td><td rowspan="1" colspan="1">small shrub to 2 m</td><td rowspan="1" colspan="1">shrub, less than 1 m</td></tr><tr><td rowspan="1" colspan="1">2</td><td rowspan="1" colspan="1">Regeneration strategy</td><td rowspan="1" colspan="1">reseeder</td><td rowspan="1" colspan="1">resprouter</td><td rowspan="1" colspan="1">resprouter</td></tr><tr><td rowspan="1" colspan="1">3</td><td rowspan="1" colspan="1">Appearance</td><td rowspan="1" colspan="1">erect, multi-branched in upper parts</td><td rowspan="1" colspan="1">erect, less branched in upper parts with numerous sterile short basal shoots</td><td rowspan="1" colspan="1">sprawling and mounding, multi-branched</td></tr><tr><td rowspan="1" colspan="1">4</td><td rowspan="1" colspan="1">Leaves</td><td rowspan="1" colspan="1">7−9-foliolate, 20–45 mm long</td><td rowspan="1" colspan="1">1−3-foliolate, 30–45 mm long</td><td rowspan="1" colspan="1">5-foliolate, 9–11 mm long</td></tr><tr><td rowspan="1" colspan="1">5</td><td rowspan="1" colspan="1">Inflorescence</td><td rowspan="1" colspan="1">flowers 1−6 per axil, pale mauve or pale blue, 14−18 mm long, hidden within the subtending leaflets</td><td rowspan="1" colspan="1">flowers 1−3 per axil, mauve to purple and white, 10−12 mm long, exposed within the subtending leaflets</td><td rowspan="1" colspan="1">flowers solitary per axil, pale to intense mauve to blue, 10−11 mm long, exposed above the subtending leaflets</td></tr><tr><td rowspan="1" colspan="1">6</td><td rowspan="1" colspan="1">Calyx</td><td rowspan="1" colspan="1">8−9 mm long, yellowish green</td><td rowspan="1" colspan="1">5−6 mm long, pale green</td><td rowspan="1" colspan="1">6 mm long, pale green</td></tr><tr><td rowspan="1" colspan="1">7</td><td rowspan="1" colspan="1">Cupulum</td><td rowspan="1" colspan="1">trifid, lobes equal, overlapping the calyx</td><td rowspan="1" colspan="1">trifid, lobes unequal, free from the calyx</td><td rowspan="1" colspan="1">trifid, lobes equal, free from the calyx</td></tr></tbody></table></table-wrap><fig id="F3" position="float" orientation="portrait"><label>Figure 2.</label><caption><p><italic><tp:taxon-name><tp:taxon-name-part taxon-name-part-type="genus">Psoralea</tp:taxon-name-part> <tp:taxon-name-part taxon-name-part-type="species">vanberkelae</tp:taxon-name-part></tp:taxon-name></italic> C.H. Stirt., A. Bello &amp; Muasya <bold>A</bold> flowering branch <bold>B</bold> leaf <bold>C</bold> stipule <bold>D</bold> flower viewed from the front <bold>E</bold> standard petal showing the M-shaped nectar patch <bold>F</bold> wing petal <bold>G</bold> keel petal <bold>H</bold> androecium <bold>I</bold> gynoecium showing the stigma <bold>J</bold> outer surface of calyx opened out <bold>K</bold> trifid cupulum <bold>L</bold> bud. Scale bars: <bold>A, B</bold>=1 cm; <bold>C–L</bold>=1 mm. Line drawing by Abubakar Bello from voucher <italic>N. van Berkel 1118</italic> (BOL).</p></caption><graphic xmlns:xlink="http://www.w3.org/1999/xlink" xlink:href="phytokeys-044-097-g003.jpg" position="float" orientation="portrait" xlink:type="simple" id="oo_36982.jpg"/></fig><fig id="F4" position="float" orientation="portrait"><label>Plate 2.</label><caption><p><italic><tp:taxon-name><tp:taxon-name-part taxon-name-part-type="genus">Psoralea</tp:taxon-name-part> <tp:taxon-name-part taxon-name-part-type="species">vanberkelae</tp:taxon-name-part></tp:taxon-name></italic> C.H. Stirt., A. Bello &amp; Muasya <bold>A</bold> details of glands on leaflets <bold>B</bold> base view of flowers showing cupulums below calyces <bold>C</bold> flower <bold>D</bold> short seasonal shoot with flower <bold>E</bold> habit. Photographs Nicky van Berkel. Voucher <italic>N. van Berkel 1118</italic> (BOL).</p></caption><graphic xmlns:xlink="http://www.w3.org/1999/xlink" xlink:href="phytokeys-044-097-g004.jpg" position="float" orientation="portrait" xlink:type="simple" id="oo_36983.jpg"/></fig><fig id="F5" position="float" orientation="portrait"><label>Figure 3.</label><caption><p>Distribution of <italic><tp:taxon-name><tp:taxon-name-part taxon-name-part-type="genus">Psoralea</tp:taxon-name-part> <tp:taxon-name-part taxon-name-part-type="species">pinnata</tp:taxon-name-part></tp:taxon-name></italic> (circles), <italic><tp:taxon-name><tp:taxon-name-part taxon-name-part-type="genus">Psoralea</tp:taxon-name-part> <tp:taxon-name-part taxon-name-part-type="species">diturnerae</tp:taxon-name-part></tp:taxon-name></italic> (triangles) and <italic><tp:taxon-name><tp:taxon-name-part taxon-name-part-type="genus">Psoralea</tp:taxon-name-part> <tp:taxon-name-part taxon-name-part-type="species">vanberkelae</tp:taxon-name-part></tp:taxon-name></italic> (squares). The top right map of Africa shows the position of the Core Cape Region (blue) in South Africa (grey).</p></caption><graphic xmlns:xlink="http://www.w3.org/1999/xlink" xlink:href="phytokeys-044-097-g005.jpg" position="float" orientation="portrait" xlink:type="simple" id="oo_36984.jpg"/></fig></tp:treatment-sec><ref-list><ref id="B5"><mixed-citation xmlns:xlink="http://www.w3.org/1999/xlink" xlink:type="simple"><person-group><name name-style="western"><surname>Rebelo</surname><given-names>AG</given-names></name><name name-style="western"><surname>Boucher</surname><given-names>C</given-names></name><name name-style="western"><surname>Helme</surname><given-names>N</given-names></name><name name-style="western"><surname>Mucina</surname><given-names>L</given-names></name><name name-style="western"><surname>Rutherford</surname><given-names>MC</given-names></name></person-group> (<year>2006</year>) In: <person-group><name name-style="western"><surname>Mucina</surname><given-names>L</given-names></name><name name-style="western"><surname>Rutherford</surname><given-names>MC</given-names></name></person-group> (<role>Eds</role>) <source>Vegetation map of South Africa, Lesotho and Swaziland, Strelitzia 19.</source><publisher-name>South African National Biodiversity Institute</publisher-name>, <publisher-loc>Pretoria</publisher-loc>.</mixed-citation></ref><ref id="B11"><mixed-citation xmlns:xlink="http://www.w3.org/1999/xlink" xlink:type="simple"><person-group><name name-style="western"><surname>von Staden</surname><given-names>L</given-names></name><name name-style="western"><surname>Raimondo</surname><given-names>D</given-names></name><name name-style="western"><surname>Foden</surname><given-names>W</given-names></name></person-group> (<year>2009</year>) <article-title>Approach to Red List Assessments.</article-title> In: <person-group><name name-style="western"><surname>Raimondo</surname><given-names>D</given-names></name><name name-style="western"><surname>von Staden</surname><given-names>L</given-names></name><name name-style="western"><surname>Foden</surname><given-names>W</given-names></name><name name-style="western"><surname>Victor</surname><given-names>JE</given-names></name><name name-style="western"><surname>Helme</surname><given-names>NA</given-names></name><name name-style="western"><surname>Turner</surname><given-names>RC</given-names></name><name name-style="western"><surname>Kamundi</surname><given-names>DA</given-names></name><name name-style="western"><surname>Manyama</surname><given-names>PA</given-names></name></person-group> (<role>Eds</role>) <issue-title>Red List of South African Plants.</issue-title><source>South African National Biodiversity Institute, Pretoria</source>,  <fpage>6</fpage>–<lpage>18</lpage>.</mixed-citation></ref><ref id="B2"><mixed-citation xmlns:xlink="http://www.w3.org/1999/xlink" xlink:type="simple"><institution xlink:type="simple">IUCN</institution> (<year>2012a</year>) <source>Guidelines for application of IUCN Red List Criteria at Regional and National Levels: Version 4.0.</source><publisher-name>IUCN</publisher-name>, <publisher-loc>Gland, Switzerland and Cambridge</publisher-loc>.</mixed-citation></ref><ref id="B3"><mixed-citation xmlns:xlink="http://www.w3.org/1999/xlink" xlink:type="simple"><institution xlink:type="simple">IUCN</institution> (<year>2012b</year>) <source>IUCN Red list Categories and Criteria: Version 3.1 (second ed.).</source><publisher-name>IUCN</publisher-name>, <publisher-loc>Gland, Switzerland and Cambridge</publisher-loc>.</mixed-citation></ref></ref-list></tp:taxon-treatment>
